# Supplementary material for: Risk of Heart Failure in Patients with ST-Elevation Myocardial Infarction Receiving Drug-Eluting Stent Implantation and Undefined Duration of Antiplatelets
Source: J Pers Med. 2022 Feb 28;12(3):369. doi: 10.3390/jpm12030369 (PMC8950168; doi:10.3390/jpm12030369)
Supplement: Supplementary file 1 [file jpm-12-00369-s001.zip]

Archive with 1 entries (1 files):
- jpm-1574116-supplementary.pdf
